# Supplementary material for: Efficient Degradation of Tetracycline Antibiotics by Engineered Myoglobin with High Peroxidase Activity
Source: Molecules. 2022 Dec 7;27(24):8660. doi: 10.3390/molecules27248660 (PMC9782475; doi:10.3390/molecules27248660)
Supplement: Supplementary file 1 [file molecules-27-08660-s001.zip]

Archive with 1 entries (1 files):
- molecules-2060763-supplementary.pdf
